# Supplementary material for: Is there evidence that playing games promotes social skills training for autistic children and youth?
Source: Autism. 2024 Sep 21;29(2):329–43. doi: 10.1177/13623613241277309 (PMC11816463; doi:10.1177/13623613241277309)
Supplement: sj-odt-1-aut-10.1177_13623613241277309 – Supplemental material for Is there evidence that playing games promotes social skills training for autistic children and youth? [file sj-odt-1-aut-10.1177_13623613241277309.odt]

Appendix One

Mixed Methods
Barakova et al., 2009

 Answers
Are there clear research questions?

Yes.
Do the collected data allow to address the research questions?

Yes.
Is there an adequate rationale for using a mixed methods design to address the research question?

No. 
Are the different components of the study effectively integrated to answer the research question?

Yes.
Are the outputs of the integration of qualitative and quantitative components adequately interpreted?

Yes.
Are divergences and inconsistencies between quantitative and qualitative results adequately addressed?

No.
Do the different components of the study adhere to the quality criteria of each tradition of the methods involved?
Yes.


Mixed Methods
Bernardini et al., 2014

 Answers
Are there clear research questions?

Yes.
Do the collected data allow to address the research questions?

Yes.
Is there an adequate rationale for using a mixed methods design to address the research question?

Yes.
Are the different components of the study effectively integrated to answer the research question?

Yes.
Are the outputs of the integration of qualitative and quantitative components adequately interpreted?

Yes.
Are divergences and inconsistencies between quantitative and qualitative results adequately addressed?

No. 
Do the different components of the study adhere to the quality criteria of each tradition of the methods involved?
Can’t tell.


Mixed Methods
Chung et al., 2016

 Answers
Are there clear research questions?

Yes.
Do the collected data allow to address the research questions?

Yes.
Is there an adequate rationale for using a mixed methods design to address the research question?

Yes.
Are the different components of the study effectively integrated to answer the research question?

Yes.
Are the outputs of the integration of qualitative and quantitative components adequately interpreted?

Yes.
Are divergences and inconsistencies between quantitative and qualitative results adequately addressed?

No. 
Do the different components of the study adhere to the quality criteria of each tradition of the methods involved?
Can’t tell.


Qualitative
Giusti et al., 2011

 Answers
Are there clear research questions?

Yes.
Do the collected data allow to address the research questions?

Yes.
Is the qualitative approach appropriate to answer the research question?
Yes
Are the qualitative data collection methods adequate to address the research question? 
Yes.
Are the findings adequately derived from the data? 
Yes.
Is the interpretation of results sufficiently substantiated by data?


Yes.
Is there coherence between qualitative data sources, collection, analysis, and interpretation? 
Can’t tell.


Quantitative Descriptive
Guivarch et al., 2017

 Answers
Are there clear research questions?


Yes.
Do the collected data allow to address the research questions?
Yes.
Is the sampling strategy relevant to address the research question? 
Yes.
Is the sample representative of the target population? 
Can’t tell.
Are the measurements appropriate? 
Yes.
Is the risk of nonresponse bias low?
Can’t tell.
Is the statistical analysis appropriate to answer the research question?
Yes.


Mixed Methods
Ioannou et al., 2020

 Answers
Are there clear research questions?

Yes.
Do the collected data allow to address the research questions?

Yes.
Is there an adequate rationale for using a mixed methods design to address the research question?

No.
Are the different components of the study effectively integrated to answer the research question?

Yes.
Are the outputs of the integration of qualitative and quantitative components adequately interpreted?

No.
Are divergences and inconsistencies between quantitative and qualitative results adequately addressed?

No.
Do the different components of the study adhere to the quality criteria of each tradition of the methods involved?
Can’t tell.


Mixed Methods
Jordan et al., 2013

 Answers
Are there clear research questions?

Yes.
Do the collected data allow to address the research questions?

Yes.
Is there an adequate rationale for using a mixed methods design to address the research question?

Yes.
Are the different components of the study effectively integrated to answer the research question?

Yes.
Are the outputs of the integration of qualitative and quantitative components adequately interpreted?

Yes.
Are divergences and inconsistencies between quantitative and qualitative results adequately addressed?

Yes.
Do the different components of the study adhere to the quality criteria of each tradition of the methods involved?
Can’t tell.


Mixed Methods
Ke & Moon, 2018

 Answers
Are there clear research questions?

Yes.
Do the collected data allow to address the research questions?

Yes.
Is there an adequate rationale for using a mixed methods design to address the research question?

Yes. 
Are the different components of the study effectively integrated to answer the research question?

Yes.
Are the outputs of the integration of qualitative and quantitative components adequately interpreted?

Yes.
Are divergences and inconsistencies between quantitative and qualitative results adequately addressed?

No.
Do the different components of the study adhere to the quality criteria of each tradition of the methods involved?
Yes.


Mixed Methods
Ke et al., 2022

 Answers
Are there clear research questions?

Yes.
Do the collected data allow to address the research questions?

Yes.
Is there an adequate rationale for using a mixed methods design to address the research question?

No. 
Are the different components of the study effectively integrated to answer the research question?

Yes.
Are the outputs of the integration of qualitative and quantitative components adequately interpreted?

Yes.
Are divergences and inconsistencies between quantitative and qualitative results adequately addressed?

No.
Do the different components of the study adhere to the quality criteria of each tradition of the methods involved?
Yes.


Mixed Methods
MacCormack & Freeman, 2019

 Answers
Are there clear research questions?

Yes.
Do the collected data allow to address the research questions?

Yes.
Is there an adequate rationale for using a mixed methods design to address the research question?

No.
Are the different components of the study effectively integrated to answer the research question?

Yes.
Are the outputs of the integration of qualitative and quantitative components adequately interpreted?

Yes.
Are divergences and inconsistencies between quantitative and qualitative results adequately addressed?

No.
Do the different components of the study adhere to the quality criteria of each tradition of the methods involved?
No.


Mixed Methods
Mairena et al., 2019

 Answers
Are there clear research questions?


Yes.
Do the collected data allow to address the research questions?


Yes.
Is there an adequate rationale for using a mixed methods design to address the research question?


Yes.
Are the different components of the study effectively integrated to answer the research question?

Yes.

Are the outputs of the integration of qualitative and quantitative components adequately interpreted?


Yes.
Are divergences and inconsistencies between quantitative and qualitative results adequately addressed?


No.
Do the different components of the study adhere to the quality criteria of each tradition of the methods involved?

Yes.


Mixed Methods
Marchi et al., 2019

 Answers
Are there clear research questions?


Yes.
Do the collected data allow to address the research questions?


Yes.
Is there an adequate rationale for using a mixed methods design to address the research question?


Yes.
Are the different components of the study effectively integrated to answer the research question?

Yes.
Are the outputs of the integration of qualitative and quantitative components adequately interpreted?


No.
Are divergences and inconsistencies between quantitative and qualitative results adequately addressed?


No.
Do the different components of the study adhere to the quality criteria of each tradition of the methods involved?

Can’t tell.


Mixed Methods
Parsons, 2015

 Answers
Are there clear research questions?


Yes.
Do the collected data allow to address the research questions?


Yes.
Is there an adequate rationale for using a mixed methods design to address the research question?


Yes.
Are the different components of the study effectively integrated to answer the research question?

No.
Are the outputs of the integration of qualitative and quantitative components adequately interpreted?

Yes.
Are divergences and inconsistencies between quantitative and qualitative results adequately addressed?


No.
Do the different components of the study adhere to the quality criteria of each tradition of the methods involved?

Yes.


Mixed methods
Ribeiro et al., 2014

 Answers
Are there clear research questions?


Yes.

Do the collected data allow to address the research questions?


Yes.
Is there an adequate rationale for using a mixed methods design to address the research question?


Yes.
Are the different components of the study effectively integrated to answer the research question?

Yes.
Are the outputs of the integration of qualitative and quantitative components adequately interpreted?


Yes.
Are divergences and inconsistencies between quantitative and qualitative results adequately addressed?


No.
Do the different components of the study adhere to the quality criteria of each tradition of the methods involved?

Can’t tell.


Mixed Methods
Silva et al., 2014

 Answers
Are there clear research questions?


Yes.
Do the collected data allow to address the research questions?


Yes.
Is there an adequate rationale for using a mixed methods design to address the research question?


No.
Are the different components of the study effectively integrated to answer the research question?


Can’t tell.
Are the outputs of the integration of qualitative and quantitative components adequately interpreted?


Yes.
Are divergences and inconsistencies between quantitative and qualitative results adequately addressed?


No.
Do the different components of the study adhere to the quality criteria of each tradition of the methods involved?

Yes.


Mixed Methods
Terlouw et al., 2017

 Answers
Are there clear research questions?


Yes
Do the collected data allow to address the research questions?


Yes
Is there an adequate rationale for using a mixed methods design to address the research question?


Yes
Are the different components of the study effectively integrated to answer the research question?


Yes
Are the outputs of the integration of qualitative and quantitative components adequately interpreted?


Yes
Are divergences and inconsistencies between quantitative and qualitative results adequately addressed?


Yes
Do the different components of the study adhere to the quality criteria of each tradition of the methods involved?

Yes


Mixed methods
Tsai et al., 2021

 Answers
Are there clear research questions?


Yes
Do the collected data allow to address the research questions?


Yes
Is there an adequate rationale for using a mixed methods design to address the research question?


Yes
Are the different components of the study effectively integrated to answer the research question?


Yes
Are the outputs of the integration of qualitative and quantitative components adequately interpreted?


Yes
Are divergences and inconsistencies between quantitative and qualitative results adequately addressed?


No
Do the different components of the study adhere to the quality criteria of each tradition of the methods involved?

Yes
